# Supplementary material for: Split red blood cell units contain defined extracellular K+ levels, which are improved by a washing procedure
Source: Vox Sang. 2025 Feb 17;120(11):1066–73. doi: 10.1111/vox.70004 (PMC12602131; doi:10.1111/vox.70004)
Supplement: Supplementary file 1 — Table S1. Quality parameters in RBCs over storage time. Values are means ± 95% confidence interval; n = 4 (Series A) or n = 11 (Series B and C). irrad., irradiated; n.d., not determined. *Statistical significance was accepted at p‐values less or equal to 0.05. For statistical significances please refer to Figures 2 and 3, and Tables 1 and 2. [file VOX-120-1066-s001.xlsx]

## Sheet: Tabelle 10_10_24
Supplemental Table 1: Quality parameters in RBCs over storage time. Values are means ± 95% confidence interval; n=4 (series A) or n=11 (series B and C). n.d., not determined; irrad., irradiated; * statistical significance was accepted at p-values less or equal to 0.05. For statistical significances please refer to Figures 2 and 3, and Tables 1 and 2.
Series	Condition		day 1	day 5	day 8	day 10	day 14	day 21	day 32	day 42
			Glucose [mmol/l]
A	Control		31.04±0.61	29.14±0.74	26.49±0.55	25.86±0.26	n.d.	21.49±0.48	18.40±0.82	15.87±0.98
	Washed day 1		40.77±0.72	40.26±0.84	37.85±0.90	37.10±0.69	n.d.	33.71±0.79	31.68±0.92	29.76±1.30
B	Unmanipulated		31.21±0.40	29.31±0.47	-	-	-	-	-	-
	Control no wash		-	-	26.69±0.51	25.71±0.64	23.94±0.64	21.42±0.85	17.87±0.95	14.89±1.18
	Washed day 8		-	-	40.58±0.46	39.91±0.68	38.28±0.76	36.36±0.86	34.07±1.14	31.61±1.15
C	Unmanipulated		31.54±1.14	29.28±1.05	27.66±1.16	-	-	-	-	-
	Irrad. w/o centrifugation		-	-	27.61±1.09	-	-	-	-	-
	Irrad. control		-	-	26.96±1.37	25.98±1.35	23.68±1.24	20.85±1.28	16.79±1.34	13.61±1.26
	Irrad. washed day 8		-	-	39.87±0.53	39.04±0.67	38.12±0.66	35.88±0.70	32.81±0.72	30.33±0.96
			Hemolysis [%]
A	Control		0.06±0.03	0.06±0.03	0.06±0.03	0.07±0.03	n.d.	0.08±0.02	0.11±0.03	0.16±0.04
	Washed day 1		0.05±0.08	0.04±0.06	0.05±0.06	0.05±0.06	n.d.	0.07±0.06	0.10±0.03	0.16±0.03
B	Unmanipulated		0.06±0.01	0.07±0.01	-	-	-	-	-	-
	Control no wash		-	-	0.09±0.01	0.10±0.01	0.10±0.01	0.11±0.02	0.16±0.03	0.20±0.04
	Washed day 8		-	-	0.08±0.02	0.09±0.02	0.10±0.02	0.12±0.02	0.16±0.01	0.21±0.02
C	Unmanipulated		0.05±0.02	0.05±0.01	0.05±0.01	-	-	-	-	-
	Irrad. w/o centrifugation		-	-	0.05±0.01	-	-	-	-	-
	Irrad. control		-	-	0.1±0.02	0.11±0.02	0.13±0.02	0.18±0.02	0.27±0.04	0.44±0.08
	Irrad. washed day 8		-	-	0.05±0.02	0.05±0.01	0.07±0.02	0.13±0.03	0.22±0.05	0.4±0.08
			Lactate [mmol/l]
A	Control		5.64±0.33	10.48±0.84	13.27±0.73	16.94±2.21	n.d.	24.11±3.52	32.40±2.35	35.64±2.41
	Washed day 1		1.80±0.19	6.12±0.28	8.79±0.56	10.91±0.54	n.d.	16.52±2.33	22.41±1.10	24.09±1.14
B	Unmanipulated		4.78±0.47	9.68±0.71	-	-	-	-	-	-
	Control no wash		-	-	13.49±0.77	16.50±1.36	20.59±1.31	24.48±1.44	25.50±4.88	32.05±6.63
	Washed day 8		-	-	4.03±0.48	5.94±0.62	8.79±0.84	12.13±1.17	16.55±1.68	19.98±1.85
C	Unmanipulated		5.06±0.48	10.25±0.61	14.14±0.68	-	-	-	-	-
	Irrad. w/o centrifugation		-	-	14.12±0.67	-	-	-	-	-
	Irrad. control		-	-	14.87±0.85	17.83±0.76	22.44±0.87	28.08±1.64	36.55±1.3	40.49±1.42
	Irrad. washed day 8		-	-	4.61±0.33	6.83±0.35	10.13±0.52	14.65±1.14	20.4±1.87	23.21±1.84
			Potassium [mmol/l]
A	Control		2.65±1.15	11.99±1.91	17.48±2.87	20.64±2.84	n.d.	34.84±3.82	45.65±2.48	51.85±3.48
	Washed day 1		0.66±0.14	9.13±1.32	14.70±4.35	16.67±2.32	n.d.	28.46±3.73	37.45±3.92	44.83±3.75
B	Unmanipulated		2.64±0.50	13.67±0.97	-	-	-	-	-	-
	Control no wash		-	-	19.85±1.42	22.52±1.61	28.23±1.84	36.19±2.30	46.74±2.45	54.66±2.26
	Washed day 8		-	-	1.50±0.00°	4.26±0.43	9.79±0.78	17.75±1.34	27.80±1.88	35.79±2.11
C	Unmanipulated		2.91±0.39	14.06±0.76	20.4±1.01	-	-	-	-	-
	Irrad. w/o centrifugation		-	-	20.59±0.96	-	-	-	-	-
	Irrad. control		-	-	21.20±1.03	36.80±2.13	50.55±2.04	61.44±2.03	68.10±2.23	71.86±3.21
	Irrad. washed day 8		-	-	1.12±0.05	16.58±0.85	32.19±1.80	44.63±1.96	54.51±4.75	58.08±2.77
			ATP [µmol/dl]
A	Control		105.45±3.40	108.40±3.11	109.10±3.47	108.08±1.19	n.d.	91.73±2.82	81.53±3.73	65.65±3.17
	Washed day 1		104.28±3.95	110.18±4.06	109.20±2.45	107.25±3.85	n.d.	88.53±4.08	75.08±5.66	59.05±6.79
B	Unmanipulated		96.55±6.24	99.54±6.14	-	-	-	-	-	-
	Control no wash		-	-	104.35±6.71	104.59±5.44	103.95±6.74	95.73±7.71	80.67±8.28	65.88±7.72
	Washed day 8		-	-	102.17±6.47	102.05±6.73	100.60±8.54	91.51±9.69	73.77±9.61	56.86±8.76
C	Unmanipulated		93.31±8.51	96.02±9.19	98.79±9.59	-	-	-	-	-
	Irrad. w/o centrifugation		-	-	99.25±9.93	-	-	-	-	-
	Irrad. control		-	-	101.74±8.84	100.47±9.17	96.94±8.27	86.68±7.50	70.03±6.60	51.75±5.25
	Irrad. washed day 8		-	-	101.45±8.79	99.85±8.73	96.59±8.47	84.65±7.83	65.53±6.63	45.72±5.51
			LDH [µkat/l]
A	Control		0.65±0.24	0.64±0.26	0.64±0.22	0.69±0.22	n.d.	0.81±0.21	1.19±0.19	1.72±0.20
	Washed day 1		0.39±0.44	0.31±0.31	0.32±0.34	0.37±0.35	n.d.	0.56±0.44	0.97±0.25	1.41±0.21
B	Unmanipulated		0.59±0.07	0.74±0.09	-	-	-	-	-	-
	Control no wash		-	-	0.89±0.10	0.97±0.12	1.06±0.15	1.23±0.19	1.56±0.32	2.12±0.47
	Washed day 8		-	-	0.46±0.10	0.58±0.10	0.72±0.15	0.88±0.12	1.14±0.15	1.60±0.25
C	Unmanipulated		0.58±0.12	0.60±0.10	0.64±0.11	-	-	-	-	-
	Irrad. w/o centrifugation		-	-	0.62±0.09	-	-	-	-	-
	Irrad. control		-	-	1.10±0.16	1.22±0.16	1.41±0.18	1.93±0.27	3.27±0.52	5.65±1.03
	Irrad. washed day 8		-	-	0.44±0.12	0.50±0.12	0.68±0.18	1.20±0.30	2.45±0.63	4.52±1.13
Values: Mean±95%-CI
n.d.	not determined
°	values below the validated measurement range
