# Supplementary material for: Split red blood cell units contain defined extracellular K+ levels, which are improved by a washing procedure
Source: Vox Sang. 2025 Feb 17;120(11):1066–73. doi: 10.1111/vox.70004 (PMC12602131; doi:10.1111/vox.70004)
Supplement: Supplementary file 2 — Table S2. Mixed model analysis in experimental Series C. Calculations were performed as described in materials and methods. [file VOX-120-1066-s003.xlsx]

## Sheet: mixedmodel_tab
Supplemental Table 2 Mixed model analysis in experimental series C. Calculations were performed as described in materials and methods.
	Glucose [mmol/l]			Hemolysis [%]			Lactate [mmol/l]			Potassium [mmol/l]			ATP [µmol/dl]			LDH [µkat/l]
Predictor	Beta	95% CI	p-value	Beta	95% CI	p-value	Beta	95% CI	p-value	Beta	95% CI	p-value	Beta	95% CI	p-value	Beta	95% CI	p-value
Irrad. control	—	—		—	—		—	—		—	—		—	—		—	—
Irrad. washed day 8	14	[13; 14]	<0.001	-0.05	[-0.06; -0.05]	<0.001	-12	[-12; -11]	<0.001	-19	[-20; -18]	<0.001	-1.0	[-2.3; 0.28]	0.12	-0.71	[-0.80; -0.63]	<0.001
time
8d	—	—		—	—		—	—		—	—		—	—		—	—
10d	-0.91	[-1.6; -0.19]	0.014	0.01	[0.00; 0.02]	0.2	2.6	[1.8; 3.4]	<0.001	16	[14; 17]	<0.001	-1.4	[-3.3; 0.43]	0.13	0.09	[-0.03; 0.22]	0.2
14d	-2.5	[-3.3; -1.8]	<0.001	0.02	[0.01; 0.04]	<0.001	6.5	[5.8; 7.3]	<0.001	30	[29; 31]	<0.001	-4.8	[-6.7; -3.0]	<0.001	0.28	[0.15; 0.40]	<0.001
21d	-5.1	[-5.8; -4.3]	<0.001	0.08	[0.07; 0.09]	<0.001	12	[11; 12]	<0.001	42	[41; 43]	<0.001	-16	[-18; -14]	<0.001	0.80	[0.67; 0.92]	<0.001
CI = Confidence Interval
