# Supplementary material for: Split red blood cell units contain defined extracellular K+ levels, which are improved by a washing procedure
Source: Vox Sang. 2025 Feb 17;120(11):1066–73. doi: 10.1111/vox.70004 (PMC12602131; doi:10.1111/vox.70004)
Supplement: Supplementary file 3 — Table S3. Comparison of K+ measurements with two methods. Twelve selected samples were in addition analysed by flame photometry. The mean value using potentiometry was 0.8% higher that with flame photometry; p = 0.9 (non‐significant) using two‐sided t test. [file VOX-120-1066-s005.xlsx]

## Sheet: Tabelle1
Supplemental Table 3 Comparison of K+ measurements with two methods. Twelve selected samples were in addition analyzed by flame photometry. The mean value using potentiometry was 0.8% higher that with flame photometry; p=0.9 (non-significant) using two-sided T test.
Sample number	Potentiometry ABL 835	Flame photometry	Potentiometry/flame photometry
	Potassium [mmol/L]		Potentiometry in % of flame photometry
101420269	20.85	20.54	101.52
101420272	19.89	19.68	101.05
101420274	20.03	19.87	100.79
101420278	19.63	19.28	101.79
101420282	1.16	1.27	91.49
101420287	1.02	1.04	97.73
101420292	1.15	1.20	96.17
101420295	1.06	1.10	96.66
101429431	38.19	36.24	105.36
101429436	37.22	34.95	106.48
101429445	35.45	34.30	103.33
101429455	45.91	43.04	106.67
mean (%)	n.a.	n.a.	100.80
SD (%)	n.a.	n.a.	4.6
2-sided T test	0.909
n.a.; not applicable
