# Supplementary material for: Split red blood cell units contain defined extracellular K+ levels, which are improved by a washing procedure
Source: Vox Sang. 2025 Feb 17;120(11):1066–73. doi: 10.1111/vox.70004 (PMC12602131; doi:10.1111/vox.70004)
Supplement: Supplementary file 4 — Table S4. Noninferiority analysis in experimental Series C. Calculations were performed as described in materials and methods and the results section. [file VOX-120-1066-s004.xlsx]

## Sheet: NoninferiorDay1
Supplemental Table 4 Noninferiority analysis in experimental series C. Calculations were performed as described in materials and methods and the results section.
Parameter	Difference	95% CI	Margin non-inferiority	t	SE	df	Non-inferiority-p-value
Glucose [mmol/l]	8.33	[7.31; 9.36]	> -0.898	19.8	0.466	11	2.98e-10
Hemolysis [%]	-0.00727	[-0.0261; 0.0115]	< 0.0133	-2.44	0.00843	10	0.0174
Lactate [mmol/l]	-0.458	[-0.821; -0.0957]	< 0.361	-5.03	0.163	10	0.000256
Potassium [mmol/l]	-1.79	[-2.19; -1.39]	< 0.293	-11.5	0.181	10	2.11e-07
ATP [µmol/dl]	8.14	[6.32; 9.95]	> -6.33	17.8	0.813	10	3.36e-09
LDH [µkat/l]	-0.149	[-0.278; -0.0203]	< 0.0881	-4.1	0.0578	10	0.00106
