# Supplementary material for: Split red blood cell units contain defined extracellular K+ levels, which are improved by a washing procedure
Source: Vox Sang. 2025 Feb 17;120(11):1066–73. doi: 10.1111/vox.70004 (PMC12602131; doi:10.1111/vox.70004)
Supplement: Supplementary file 5 — Table S5. Influence of irradiation in experimental Series C. Values of the experiment in Series C were analysed for influence of the irradiation immediately before and after the irradiation using a non‐inferiority test as described in materials and methods. [file VOX-120-1066-s002.xlsx]

## Sheet: Tabelle1
Supplemental Table 5 Influence of irradiation in experimental series C. Values of the experiment in series C were analyzed for influence of the irradiation immediately before and after the irradiation using a non-inferiority test as described in materials and methods.
Parameter	Difference	95% CI	Margin non-inferiority	Non-inferiority-p-value
Glucose [mmol/l]	-0.0508	[-0.257; 0.156]	> -0.916	8.28e-07
Hemolysis [%]	-0.00364	[-0.00703;-0.000247]	< 0.00505	9.82e-05
Lactate [mmol/l]	-0.0173	[-0.169; 0.134]	< 0.507	8.15e-06
Potassium [mmol/l]	0.195	[0.0544; 0.335]	< 0.748	2.52e-06
ATP [µmol/dl]	0.464	[-3.27; 4.2]	> -7.13	0.000546
LDH [µkat/l]	-0.0164	[-0.0549; 0.0221]	< 0.0704	0.00026
difference day 8 irridated vs. day 8 non-irradiated
